# Supplementary material for: In Silico Identification of Novel Inhibitors Targeting the Homodimeric Interface of Superoxide Dismutase from the Dental Pathogen Streptococcus mutans
Source: Antioxidants (Basel). 2022 Apr 15;11(4):785. doi: 10.3390/antiox11040785 (PMC9029323; doi:10.3390/antiox11040785)
Supplement: Supplementary file 1 [file antioxidants-11-00785-s001.zip]

Archive with 1 entries (1 files):
- antioxidants-1662076-supplementary.pdf
